# Supplementary material for: Oral Function and Eating Habit Problems in People with Down Syndrome
Source: Int J Environ Res Public Health. 2022 Feb 24;19(5):2616. doi: 10.3390/ijerph19052616 (PMC8909609; doi:10.3390/ijerph19052616)
Supplement: Supplementary file 1 [file ijerph-19-02616-s001.zip]

Archive with 3 entries (3 files):
- Suppl. Table S1. OMES-E scores referred to facial segments in adults with Down syndrome.pdf
- Suppl. Table S2. OMES-E scores referred to facial mobility in adults with Down syndrome.pdf
- Suppl. Table S3. OMES-E scores referred to swallowing problems and chewing efficiency in Down syndrome.pdf
